# Supplementary material for: Water Use Efficiency and Tomato Yield Under the Influence of Irrigation Water Quality and Soil Improvers Using a Drip Irrigation System
Source: Plants (Basel). 2026 Feb 28;15(5):734. doi: 10.3390/plants15050734 (PMC12986883; doi:10.3390/plants15050734)
Supplement: Supplementary file 1 [file plants-15-00734-s001.zip]

Archive with 1 entries (1 files):
- plants-4144890-supplementary.pdf
